# Supplementary material for: Cytokines help suggest aplastic anemia with pulmonary bacterial or co-fungal infection
Source: Sci Rep. 2022 Nov 1;12:18373. doi: 10.1038/s41598-022-22503-7 (PMC9626605; doi:10.1038/s41598-022-22503-7)
Supplement: Supplementary file 2 — Supplementary Information 2. [file 41598_2022_22503_MOESM2_ESM.xlsx]

## Sheet: AA 
No infection：0，bacteria：1，Bacteria combined with fungi：3	gender	age	body temperature	PCT	CRP	IL-4	IL-5	IL-6	IL-8	IL-10	IL-12p70	IL-1β	IL-2	IFN-γ	TNF-α	TNF-β	IL-17A	IL-17F	IL-22
3	女	64	38.2	0.2	80.3	1.11	0.98	437.32	219.98	5.05	4.26	1.62	3.89	1.6	2.16	3.24	3.05	2.49	0.46
3	女	59	36.7	0.01	7.3	8.01479	3.69404	54.5349	37.6965	182.224	5.96869	3.23197	98.2358	3.48784	3.45662	3.19786	5.11091	2.1903	0.569102
3	女	42	36.8	0.08	14.3	3.5258	0.97653	103.562	48.5148	766.316	4.38585	1.65267	3.86645	1.80852	1.89462	3.88784	0.711034	1.22541	0
3	女	42	36.5	0.43	21.3	2.80313	1.43153	1658.09	834.764	81.7438	5.57846	2.13425	3.11241	2.27493	1.81093	5.05354	2.21947	3.14074	1.02233
3	女	42	36.5	0.08	15.3	8.69719	2.0703	90.862	22.4686	16.3495	7.88059	1.16135	26.2348	4.54031	3.89813	4.06356	2.71412	4.44124	1.60747
3	女	42	37.2	0.06	13.6	15.1581	4.64948	183.662	198.635	13.7914	5.79515	5.80979	6.85103	2.21753	5.90384	3.94297	3.39822	3.50536	1.74666
3	女	42	37.4	0.08	18.6	2.72233	2.09435	90.6149	22.4061	10.0886	6.47824	1.95243	5.27697	4.17331	2.50636	3.80721	2.75457	3.84207	1.72884
3	女	42	37	1.31	0.04	3.28513	1.22577	2694.94	232.012	7.07718	8.75186	5.12362	6.00094	2.73526	1.00923	8.43402	2.37073	6.23437	2.11456
3	女	42	36.8	0.03		14.0833	4.80214	137.763	138.366	6.22333	7.82409	2.18553	4.74077	5.18861	3.29598	3.12403	6.1	16.868	1.74851
3	女	42	37	0.08	68	1.62	3.73	227.49	153.56	6.03	3.93	2.11	3.27	17.05	3.62	4.25	4.19	3.22	1.14
3	女	42	37.3	0.08	13.3	1.46115	2.02324	104.731	266.852	2.48337	3.90484	1.07392	4.62379	4.58054	4.82243	3.05663	3.7961	4.90792	1.74436
3	女	39	36.8	0.06	13.6	2.78438	1.89417	180.579	147.769	41.2503	7.30327	2.02819	2.78823	3.70257	2.55494	3.38843	2.27612	4.61892	2.20772
3	女	35	36.8	0.26	39.5	3.46573	0.402488	478.949	151.302	3.14737	6.7858	1.92795	4.29445	1.85059	2.79559	3.74641	5.29611	3.80328	1.68124
3	女	23	36.7	0.08	19.6	0.61	1.84	88.89	36.13	10.81	3.74	2.59	1.15	2.02	2.89	4.62	1.57	2.47	1.14
1	女	67	37	0.23	19.3	2.38	3.73	32.55	67.28	3.61	3.84	1.55	3.07	2.08	1.8	0.6	1.66	10.55	2.59
1	女	66	36	0.04	3.32	2.0559	3.18266	19.1923	27.4825	6.2975	3.98721	1.91851	3.70462	2.23847	2.5104	4.70222	3.70324	6.74971	4.21917
1	女	64	36.6	0.11	2.01	8.33816	5.99212	26.0799	24.6815	6.02289	4.35818	3.64798	10.7045	2.84236	4.08634	6.55287	9.35515	14.5318	5.0034
1	女	64	36.7	0.02	2.4	3.78291	2.28994	248.547	105.893	8.2077	5.48999	2.87291	2.54716	2.52636	6.19771	2.74861	3.68504	2.82052	0.823834
1	女	62	36.7	0.33	9.33	3.32	2.48	37.22	7.86	2.82	3.41	2.3	3.75	6.88	2	2.66	3.63	3.93	0.61
1	女	61	36.9	0.14	28.6	19.5848	7.79667	28.6985	46.4707	11.5813	4.30655	10.8496	17.2922	5.1334	5.82949	5.25149	9.24377	10.2211	5.88357
1	女	61	38	0.05	2.96	1.23097	2.76881	15.6395	24.8676	4.82932	4.51525	2.18695	1.24133	12.9097	2.74192	6.13044	0	4.41263	0.652248
1	女	61	36.8	0.01	1.47	6.79	4.27	48.89	170.17	19.4	7.85	1.07	2.78	11.33	4.42	2.58	3.86	9.54	10.85
1	女	58	37.8	0.03	62.1	4.02659	1.64896	17.7357	23.9497	6.38615	5.18284	1.15433	0.684452	2.99298	1.55855	5.15935	3.29966	2.5791	0.374468
1	女	55	37.3	0.05	38.9	25.4023	5.94415	19.9007	65.6339	15.3475	7.21987	2.68175	4.44972	6.97261	6.09209	3.30601	5.24544	20.7399	3.85382
1	女	52	36.9	0.05	38.9	5.28	3.97	20.95	14.76	5.88	4.71	3.15	3	3.97	3.2	3.13	2.15	2.56	2.17
1	女	52	36.8	0.03	2.41	2.84303	1.9669	17.4482	40.6554	50.95	6.34176	1.6536	3.10226	2.4297	2.41815	3.38206	2.15773	4.17203	1.62012
1	女	51	36.9	0.05	8.78	14.0833	4.80214	137.763	138.366	6.22333	7.82409	2.18553	4.74077	5.18861	3.29598	3.12403	6.1	16.868	1.74851
1	女	49	35.8	1.33	0.04	0.497054	3.4514	14.5722	15.5479	2.94539	3.28015	0.750791	3.26639	1.52272	1.60267	2.61633	1.99306	3.07229	0.800653
1	女	49	36	0.37	29	2.59228	1.61779	14.3965	176.027	5.62314	7.96275	1.80748	2.57058	2.59415	5.32628	3.31139	2.68606	4.70417	0.92421
1	女	45	37.5	0.02	91.3	5.50384	5.8459	46.7595	38.9222	5.56494	4.91494	1.74679	11.2541	2.75065	2.9768	6.3922	10.7037	9.09089	4.81315
1	女	43	36.9	2.05	0.04	0.76077	1.92654	42.7561	285.065	2.61168	4.07495	0.847715	2.68051	10.639	2.08081	3.61257	1.79985	5.52571	1.80417
1	女	42	37.2	0.04	1.59	109.352	15.7475	53.706	96.4245	6.99916	8.45184	1.61611	3.26845	16.007	8.9674	4.2195	10.3148	56.1623	10.381
1	女	41	36.5	0.01	7.12	2.14	2.22	51.66	51.7	2.05	4.22	1.77	4.07	16.18	1.71	3.31	5.57	3.06	0.87
1	女	38	36.9	0.04	2.68	0.648507	4.09408	17.9663	7.86029	3.06951	3.78592	1.62247	3.30601	3.40675	3.76512	3.30011	2.42601	4.32083	1.35755
1	女	34	37	0.05	35.2	4.99333	1.11959	22.9292	27.3497	33.0862	5.21501	2.28502	4.08114	3.40702	2.86467	2.40566	1.94024	2.40139	0
1	女	33	36.6	0.01	34.3	2.12128	1.70934	52.0176	60.2471	4.29231	5.74383	0.977719	1.03132	1.3741	2.04502	2.86571	1.31062	0.570715	0.1
1	女	31	36.4	0.04	2.01	4.26802	1.22878	18.7368	34.4638	4.78673	0.943795	1.62	4.6193	2.21096	1.22383	1.51898	3.69016	8.0766	6.48558
1	女	30	36.8	0.7	0.02	2.31754	2.60632	39.945	87.1185	3.95183	3.71387	1.36727	2.82995	4.79649	3.66795	2.57556	3.32607	5.4647	1.23755
1	女	29	36.6	0.03	1	1.48575	1.49861	17.6293	21.2216	5.29035	8.15858	1.92527	3.6312	2.24388	1.41787	3.50001	1.97858	3.94514	1.23524
1	女	28	36.8	0.05	11.9	0.2	1.11846	60.1026	37.0838	3.95114	2.80035	11.3162	536.626	1.64265	5.43924	3.21362	1.02913	1.99895	1.2595
1	女	20	37.7	0.26	39.5	5.63697	2.1288	33.0137	15.629	7.25207	4.14998	1.98016	2.49394	3.07811	3.07074	3.08829	1.77815	3.59312	0.510656
1	女	20	36.5	0.12	70.7	3.13509	2.02315	26.4508	25.4287	9.36149	5.47856	2.32471	2.99213	2.67206	4.20155	3.49282	1.57485	2.51941	0.542493
1	女	20	37.2	0.01	4.47	2.44851	2.26715	51.1807	192.717	21.6194	5.79038	1.97265	2.17888	2.56321	1.97665	3.67323	1.02616	3.19863	0.557251
1	女	20	36.5	0.01	3.8	11.5249	3.59949	17.3994	49.514	15.5266	5.34792	4.57639	60.4374	3.25229	20.4448	4.01344	4.23444	2064.26	1219.4
1	女	18	36.6	0.15	73.9	1.45838	3.35834	29.0712	85.4897	3.79636	2.77575	2.25425	4.22189	3.34417	3.29803	1.53167	3.53482	3.89255	0
1	女	18	36.5	0.07	4	1.42472	0.400617	23.9988	41.1401	2.28107	7.45392	0.584515	27.3463	2.51179	0.338501	3.662	1.37677	3.20222	0.732802
1	女	18	38.1	0.05	2.58	2.33999	4.99178	15.584	14.3091	6.95184	3.73293	1.60828	2.93048	2.36812	3.96809	4.32206	4.74789	6.81682	3.93946
1	女	18	36.8	0.15	13.8	2.42829	2.5202	30.0115	95.9626	4.10229	3.46838	0.965368	2.37405	1.79441	3.19169	1.88614	3.85331	4.27807	0.781087
0	女	74	37	0.03	1.4	1.16832	2.11201	5.2678	7.7504	4.40724	3.62687	0.659906	2.79399	4.33217	2.85744	2.48057	0	5.23145	0.764194
0	女	70	36.9	0.17	2.22	2.61	1.95	8.19	5.83	4.38	5.89	1.75	2.39	3.26	3.22	3.63	2.17	3.79	0.42
0	女	66	36	0.32	2.58	3.97777	1.42862	14.9255	65.905	90.1011	3.25427	1.98605	6.2351	1.60833	3.37764	2.7424	2.35659	1.77866	0.946483
0	女	66	36.7	0.05	2.96	0.88	2.8	15.77	34.43	4.54	3.59	2.91	5.43	5.31	3.66	3.55	0.86	2.96	1.37
0	女	66	36	0.05	2.58	1.98064	1.47701	15.6173	2.99666	2.08343	7.49635	0.86218	4.56816	2.60203	0.586065	2.99496	1.88104	1.52893	0.836705
0	女	65	37.7	0.06	15.5	2.93203	1.18921	6.85431	1.78667	14.3212	5.15222	1.13717	0	1.74077	3.38785	3.02194	1.78448	2.35624	0.187708
0	女	65	36.2	0.04	2.16	4.7	3.7	5.82	2.51	4.69	4.5	3.86	3	3.18	3.23	3.43	0.6	2.56	1.12
0	女	65	36.9	0.02	5.78	0.9	1.03	5.07	19.84	1.18	3.14	0.72	1.52	1.08	0.5	0.81	2.38	0.79	0.17
0	女	64	36.6	0.06	1.4	0	2.88916	6.31847	10.5391	2.66897	3.87593	1.73756	4.72697	3.04815	4.3643	1.93574	2.71976	4.32494	1.27836
0	女	64	36.7	0.02	5.78	4.08	1.5	5.06	96.91	3.95	2.3	2.31	5.31	1.82	3.09	2.62	0.88	1.59	2.08
0	女	64	37.9	0.01	1.47	0.97297	1.45338	50.0892	239.813	3.72597	2.75451	0.316931	1.66696	26.6924	0.961634	3.79679	2.61834	4.73897	1.56307
0	女	63	36.6	0.41	5.69	0.977287	0.521323	9.12671	8.3123	6.56072	7.49911	1.2405	0	1.60808	3.39047	1.71974	1.45861	4.73762	0
0	女	63	36.8	0.19	4.64	1.18	0.94	8.43	2.92	1.36	1.5	0.92	1.01	2.45	1.36	2.16	0.12	1.41	0.61
0	女	60	37.5	0.08	2.26	8.58	8.67	12.66	120.99	5.89	2.68	3.12	2.04	57.04	8.97	4.63	11.5	3.87	2.97
0	女	59	36.5	0.04	3.94	3.139	0.813762	5.47839	100.644	1.13529	6.18433	1.09331	0.140151	1.94897	1.99655	3.24352	1.4694	2.45543	0.851655
0	女	59	36.7	0.01	7.3	46.9865	4.11004	5.03271	30.3021	9.79872	6.94124	0.698253	198.65	22.6622	19.2479	4.79901	2.50396	3.89328	2.91372
0	女	58	36.6	0.23	5.68	0.91	1.93	8.61	11.26	3.3	0.56	0.75	0.75	6.84	2.03	3.46	1.45	2.94	0.8
0	女	58	36.6	0.23	1.91	2.72	1.88	8.6	5.41	5.84	2.83	1.27	2.27	14.37	1.46	3.75	1.54	4.33	0.66
0	女	58	36.5	0.05	1.72	2.22	1.35	5.99	3.62	3.7	3.39	1.77	2.23	4.52	1.85	3.01	0.03	2.7	0.62
0	女	58	36.5	0.03	2.41	3.95	2.85	17.58	19.71	4.63	3.57	1.99	3.13	6.06	3.89	4.04	5.14	4.29	1.74
0	女	54	37.6	0.3	24.1	4.23305	2.96927	13.3873	10.2312	7.00895	7.91485	2.99107	8.94754	4.10827	2.74301	5.02363	4.11967	3.05959	1.00557
0	女	53	36.6	0.15	158	2.06	1.45	14.59	36.31	3.83	3.03	1.32	3.97	2.09	2.29	3.7	0.79	1.1	0.36
0	女	53	36.6	0.05	2.84	1.82033	5.75144	11.775	12.2844	4.33217	3.28333	1.12793	1.39137	0.779513	6.356	3.12872	4.11509	6.75113	2.17545
0	女	52	36.6	0.07	22.8	3.35	1.56	7.02	55.74	4.06	5.02	1.64	2.87	1.8	1.56	2.88	1.37	3.04	0.4
0	女	52	36.4	0.06	10.5	0.100723	0.65256	6.75539	9.92555	1.78111	3.11857	1.12185	1.92075	0.781178	1.74577	2.70381	0.843343	3.19776	0
0	女	52	36.5	0.01	1.39	9.26	3.33	10.23	12.87	6.39	8.53	2.22	62.42	4.28	14.75	4.43	3.49	2.98	0.47
0	女	51	36.9	0.05	8.78	3.28	1.93	6	4.66	3.55	1.22	2.01	0.45	2.92	2.1	5.66	2.68	2.47	0.64
0	女	50	36.7	0.06	12.5	3.58	2.33	6.54	7.56	3.64	4.67	1.36	3.66	3.62	3.05	2.6	1.53	4.9	0.71
0	女	50	36.5	0.04	7.34	2.6545	1.46211	5.45218	14.132	4.43227	5.71391	1.28927	1.72837	2.79286	1.63316	3.4862	1.67539	1.87234	0.796857
0	女	49	36	0.57	10.7	2.16	1.69	14.57	8.09	2.55	4.13	0.58	3.91	0.49	1.6	4.32	3.35	3.68	2
0	女	49	36	0.36	20.8	4.67659	3.63483	13.9215	28.4666	5.41997	4.17866	1.43315	11.0809	1.91234	3.33768	3.15831	3.03489	5.04728	4.19848
0	女	49	36.6	0.32	3.24	5.75406	3.79534	10.8681	52.3584	5.46419	2.71138	2.3943	3.13635	1.83655	4.03189	1.83459	3.16986	2.87088	2.60972
0	女	49	36.6	0.11	29.3	11.1056	1.79785	7.67475	95.9265	9.23235	6.63491	1.2517	2.3801	3.62427	4.92539	3.97067	3.908	11.9223	2.1703
0	女	49	37.6	0.04	261	2.77	3.79	11.6	12.09	3.99	3.73	2	4.6	3.61	3.58	4.09	4.58	4.34	1.69
0	女	47	37.5	0.25	79.5	1.80525	1.2536	13.0036	10.1249	5.33115	6.1996	1.57837	2.29673	2.12594	1.70452	3.73359	1.18773	2.74609	0.12336
0	女	44	36.8	0.02	7.31	2.85583	1.58267	10.9849	6.38067	4.03993	5.15717	2.39254	3.6303	3.25057	2.74891	2.65619	1.48333	1.88243	1.14455
0	女	43	37.1	0.05	1.6	3.30005	1.09177	6.31647	24.3969	4.50997	6.60126	0.633416	18.5861	4.26812	5.84764	4.0031	3.75812	6.91632	2.9351
0	女	42	37.2	0.04	1.59	2.42	2.79	5.78	91	5.11	4.18	0.75	11.08	1.58	2.59	4.51	1.79	4.85	2.53
0	女	42	36.6	0.04	1	3.05257	1.8546	5.51802	15.2778	5.60868	5.86641	1.48234	3.78469	3.04783	1.75385	3.15627	1.62893	2.40526	1.18
0	女	35	37	1.03	8.75	2.17245	2.93504	9.60748	42.8502	1.43139	3.34619	1.91084	2.32362	4.04549	2.73215	4.9425	1.20498	3.33056	0.702857
0	女	35	37	0.75	0.02	2.94865	2.9796	9.45433	13.1897	4.31522	2.99761	1.64453	3.07981	4.00966	3.73362	3.88338	2.08606	3.93497	1.10544
0	女	35	36.8	0.08	4.46	3.73154	1.91846	7.30877	10.2432	6.58865	4.46802	1.83023	6.08258	2.15918	2.591	3.56449	1.64713	2.27852	0.817379
0	女	35	36.8	0.02	1.48	2.59	2.1	10.49	1.74	3.78	4.15	2.1	1.49	1.57	3.34	2.86	2.38	3.02	1.09
0	女	34	37	0.03	1.6	3.07	2.72	5.21	1.7	4.64	3.94	3.56	3.64	4.65	3.74	3.08	1.05	2.53	1.4
0	女	33	37	0.03	1.09	0.522259	6.57331	5.14585	88.7216	6.52126	8.33836	1.27346	0.56141	1.39592	3.06512	1.55945	0	4.71523	0.42452
0	女	30	36.7	0.01	5.16	1.48077	1.16706	10.3397	10.6556	1.88201	5.10059	4.79952	67.3993	3.57165	7.56364	2.53662	5.92337	2776.41	1787.99
0	女	29	36.7	0.04	3.55	2.7571	2.53414	5.53164	47.43	10.3695	9.82154	1.62559	7.32642	3.16844	3.58587	2.66277	2.41833	3.79352	0.808649
0	女	29	36.7	0.03	1.09	5.3289	1.8061	5.15412	5.33294	4.10967	7.65199	1.42773	3.94165	2.63977	2.83677	2.74658	1.82861	3.05755	2.40546
0	女	29	36.8	0.02	1.48	4.63374	4.88121	10.5626	8.78648	3.00702	4.29713	1.53944	4.17162	4.27055	5.5078	4.6391	7.36015	5.85103	2.42926
0	女	28	36.6	0.13	10.9	11.7375	3.45372	7.87456	77.5677	8.25056	6.59958	2.95116	3.00235	3.83694	2.88061	4.20919	4.06227	16.1702	2.47255
0	女	27	36.9	0.27	53.9	3.60115	0.50424	13.0914	8.26417	5.11286	3.9835	1.17397	6.80831	2.42582	2.01871	3.31746	0	1.6682	1.7152
0	女	25	37.4	0.04	5.34	2.56703	1.87565	5.62324	5.56144	3.73401	7.31543	1.6355	3.73459	3.44664	3.07863	2.50861	3.0795	3.2212	0
0	女	24	37.3	0.2	77.6	2.74367	2.50639	12.7039	34.0489	5.99985	4.14848	1.58072	2.06184	6.88795	3.21857	2.41013	1.09776	3.84871	0.824116
0	女	24	36.8	0.01	4.12	0.215754	2.54722	14.6031	19.8257	2.85197	3.36685	0.948108	3.68457	1.03259	1.2866	3.20218	1.18693	4.13149	0
0	女	23	37.2	0.55	0.05	2.63761	2.93396	9.8468	9.22798	2.98813	3.08762	2.88453	3.16304	2.72748	1.68528	2.62043	3.55548	3.87747	0.732165
0	女	23	37.8	2.9	0.92	3.9795	6.71327	9.80936	58.0065	6.80284	10.1594	1.0442	5.37441	3.12318	3.70387	2.72063	2.66234	5.14451	3.24331
0	女	23	38	0.6	10.7	2.62577	2.71195	9.44454	6.265	4.02593	2.58503	2.3826	2.55018	5.629	2.14595	1.29139	1.58977	4.40457	1.53566
0	女	23	36.8	0.24	3.21	3.71414	1.72008	8.64775	30.2233	3.97028	6.39081	1.83121	2.08952	2.16104	3.49272	2.41439	2.56213	2.9021	0.808349
0	女	23	37.8	0.18	235	3.71	3.56	8.38	7.75	3.33	3.94	1.11	2.95	4.28	2.87	4.76	5.04	4.73	2
0	女	23	37.3	0.17	1	4.30466	2.38877	8.2503	128.499	7.65279	7.19976	1.64127	10.8788	1.91185	2.14404	3.19407	3.78548	2.57234	2.95212
0	女	23	37.9	0.12	1	4.89	3.43	7.84	6.7	6.82	5.57	2.24	3.6	4.18	2.56	7.32	0.14	3.66	2.01
0	女	23	37.2	0.12	2	1.67	1.84	7.79	1.95	4.21	3.55	1.66	3.06	1.23	1.32	0.6	1.92	4.47	0.47
0	女	23	36.7	0.09	1	2.12	2.49	7.63	23.67	3.27	3.67	0.69	2.63	2.17	3.54	3.19	1.99	3.65	1.25
0	女	23	37.6	0.09	1	3.00502	1.52684	7.56522	24.9313	4.00688	1.80807	1.10063	0.9763	0.449495	7.37123	0.797653	1.19192	0.633719	1.72
0	女	23	37.2	0.09	2	2.69228	1.453	7.55913	254.945	5.05341	5.26006	1.23003	3.26845	2.80355	2.43289	2.74064	2.13429	2.735	0.0458217
0	女	23	37.1	0.08	1	0.372298	1.80606	7.31837	12.966	4.00835	3.71093	1.37236	33.0273	0.699426	4.76609	3.76741	0.385374	3.28407	7.33049
0	女	23	37.2	0.07	13.6	2.86	2.96	6.86	3.3	4.43	3.62	2.6	3.06	3.2	3.93	0.12	5.97	4.44	1.18
0	女	23	36.8	0.06	10.5	0.693547	1.72888	6.67103	74.0148	5.11765	2.90651	0.992174	1.21317	1.67156	11.9542	4.12607	0	0.725834	0.234887
0	女	22	36.8	0.05	17.4	1.60068	2.17752	10.0002	21.6378	2.35217	3.88725	1.1646	4.3107	2.83367	2.7325	4.27729	2.06211	5.26184	0.790131
0	女	22	36.8	0.03	2.44	3.29446	1.59184	11.0149	141.751	7.18141	5.44723	2.10913	9.47735	1.79261	60.0482	2.87313	2.99297	1.92876	0.1
0	女	22	36.9	0.03	2.44	3.39546	2.19568	5.19547	37.8408	7.47944	2.25267	2.48489	1.83275	1.1657	10.9951	2.98679	0	1.6589	0.929399
0	女	20	36.8	1.38	0.04	2.29016	2.95829	9.71492	268.384	6.7892	3.41631	1.33697	2.45905	4.15024	1.97134	1.81421	2.84285	3.36466	0.192743
0	女	20	37.3	0.22	13.3	3.78483	5.13102	8.54169	66.4727	99.3714	3.3685	1.32206	2.32978	2.37738	9.10114	4.26568	0.910546	3.94736	0.711384
0	女	20	36.8	0.01	5.16	1.31876	6.46423	10.2475	110.433	6.66638	6.89194	1.33754	7.25737	2.21145	2.31606	4.31087	1.75998	4.60892	6.48297
0	女	19	36	0.1	1	13.7815	5.23013	29.6952	56.808	11.1486	5.01873	3.23184	6.09693	5.82349	5.47878	4.09758	5.32051	17.1237	6.18698
0	女	19	36	0.1	1	2.67488	1.64659	7.63113	49.1684	3.8719	1.28519	1.27244	3.22496	1.72522	5.60437	2.16904	0.789171	0.905971	0
0	女	18	38.1	0.05	2.58	7.59628	11.39	15.5538	19.1132	10.2634	3.08418	4.66503	5.60373	8.68233	9.6804	5.42185	8.82962	7.63041	2.68457
3	男	72	37.2	0.11	1	5.91046	1.5083	237.438	155.936	6.83647	8.64606	1.38415	4.37883	3.00051	2.61916	4.03801	2.53158	3.54345	1.16167
3	男	72	36.5	0.06	16.7	4.28	4.64	177.6	109.52	5.07	3.31	1.79	3.87	2.96	3.93	2.36	2.56	5.23	1.75
3	男	70	36.9	0.05	45	1.94535	1.78737	172.439	935.841	5.85964	6.70029	1.93943	2.41621	1.30109	1.54992	3.68932	2.49423	1.40478	2.36341
3	男	63	38.3	4.57	1.31	3.87503	2.7748	2799.86	66.4712	20.0773	6.02536	3.18122	4.43709	3.61442	4.1124	4.12134	5.78124	5.37951	0.855466
3	男	60	37	0.3	11.3	47.9717	20.8447	107.486	101.921	14.8888	5.37139	15.1427	21.916	5.50836	6.2139	8.98379	23.3006	13.9952	7.25516
3	男	60	37	0.19	59.2	1.99126	1.10383	433.196	287.688	7.07395	5.32572	1.1083	0	1.43593	1.10308	2.61633	4.7716	65.3016	38.677
3	男	60	37	0.3	12.3	0.54	2.19	107.24	94.88	2.46	4.04	0.15	4.62	3.72	4.47	2.35	1.9	5.73	1.17
3	男	34	37	0.07	81.8	0	0.778304	58.7457	103.151	3.50017	4.85443	1.31497	4.81464	2.17045	4.24566	1.50611	0.996636	2.74676	1.28941
3	男	26	36	0.02	4.93	3.54939	0.890721	55.8175	82.8699	5.47115	4.79165	1.50287	5.97742	1.65622	3.08638	2.54431	1.17995	2.42475	0.78655
3	男	26	37.9	1.1	9.79	2.16	2.29	53.16	21.53	4.13	3.08	2.96	2.95	10.21	4.18	3.73	4.1	3.77	1.39
3	男	26	37.9	1.1	10.79	3.21	0.77	52.9	41.8	3.85	2.77	1	2.2	2.28	3.17	2.42	3.45	4.14	0.38
3	男	25	37.8	0.69	36.4	5.48639	2.6572	77.2978	64.5682	57.856	5.56147	3.84856	6.91596	4.25728	5.10432	3.79333	4.20178	4.18688	1.80683
3	男	25	36.7	0.69	40.4	12.34	4.07	70.21	116.9	19.93	7.61	4.72	7.25	5.65	7.38	3.18	3.69	3.99	1.7
3	男	25	36.8	0.65	15	4.65008	4.98181	2575.66	970.067	18.0082	3.38439	2.30282	7.64901	133.889	264.038	6.26646	14.2711	4.91099	3.58315
3	男	25	36.4	0.9	5.79	1.37	2.41	65.81	43.61	16.33	4.45	1.19	5.82	25.11	1.89	1.24	2.15	12.12	2.34
3	男	25	36.7	0.04	3.74	0	3.20391	151.338	154.373	9.48348	9.48348	1.33504	2.60377	2.85729	2.99108	2.3198	1.955	4.91776	1.94003
3	男	25	36.7	0.24	79.5	3.51	2.14	449.55	293.3	9.15	6.87	1.48	6.05	4.38	2.33	3.76	4.47	5.64	0.9
3	男	25	37.8	2.1	34.4	10.1737	3.16288	80.5811	225.458	8.53798	8.73473	2.21921	2.26509	4.10149	4.20155	2.92883	4.6972	11.1821	3.94972
3	男	25	36.7	0.69	39.4	3.80382	1.7329	70.4538	15.6496	8.47486	5.43255	1.92369	3.24902	2.35526	2.2162	2.59009	1.90866	0.732773	0.930638
3	男	25	36.7	2.1	20.6	5.76732	1.28027	88.5613	89.3523	7.50761	22.852	1.99083	126.07	1.39592	5.25264	15.5094	16.2173	208.307	381.373
3	男	25	36.4	2.1	32.4	10.653	3.55706	86.663	75.3042	7.33867	6.17627	1.84368	3.26845	4.25728	3.47741	4.27847	4.06507	6.90124	2.02235
3	男	25	36.8	2.1	22.6	6.10796	2.2706	87.4453	60.5799	7.10253	5.89778	1.58303	3.64138	3.61725	2.96465	3.15627	4.68922	3.11997	1.4216
3	男	25	37.8	3.1	35.4	4.99	2.25	78.21	100.45	6.22	3.33	2.06	8.53	3.96	3.41	3.89	2.33	2.45	1.15
3	男	25	37.8	0.69	38.4	4.51278	5.87315	72.0418	25.4937	5.17714	2.66318	3.75454	3.53945	19.8696	5.18969	3.43023	4.32895	4.05276	1.32422
3	男	25	37.8	2.1	33.4	7.22109	2.86704	84.1484	89.1013	4.7333	6.49277	2.31367	4.65923	3.55799	3.81021	2.97302	5.98628	4.67242	1.00058
3	男	25	36.8	0.12	10.9	3.54528	0.777754	284.283	123.79	4.22967	5.2965	1.36004	1.31248	1.30861	2.25039	3.84446	1.27978	1.89329	1.13193
3	男	25	36.8	2.1	21.6	0.224806	5.02568	88.2662	5.94292	3.68351	8.23431	1.77586	135.073	1.99954	4.6659	5.08385	0	3.70707	0.227107
3	男	25	37.8	0.69	37.4	2.33343	1.47153	74.2996	9.12332	2.99083	6.04622	1.83023	3.15631	1.46668	1.38233	3.64874	1.35543	1.82362	0.011262
3	男	25	36.4	1.2	6.79	2.8	1.74	65.67	85.28	2.56	4.66	1.33	2.97	3.68	2.87	3	1.19	2.27	0.52
3	男	21	36.8	0.15	78.3	8.37	2.2	386.95	316.2	13.15	5.04	2.18	8.26	2.28	2.84	3.3	3.85	3.25	1.04
3	男	21	36.2	0.04	2.37	3.07985	1.59984	149.967	103.194	4.12232	6.63688	1.78296	2.03243	3.21155	2.63413	3.89686	1.83368	1.52036	0.1
3	男	18	38.3	15.03	120	20.9039	4.91008	15403.6	3185.45	484.088	6.27438	3.98491	4.48143	5.12112	16.9113	4.44375	10.2332	21.8721	5.89905
3	男	18	37.3	0.07	39.4	1.83735	0.941505	219.18	16.0937	3.20304	0.179324	1.0791	0.896615	0.687764	1.18728	0.99988	1.21354	0.278322	0.695637
3	男	18	36.6	0.01	3.29	3.63	4.26	3600	3600	2712.95	7.01	2.87	5.02	4.63	23.01	4.84	7.52	7.08	8.18
3	男	18	39	1.1	7.79	11.7192	3.93489	54.4848	122.771	3.44683	6.31464	1.3803	4.66393	5.71616	3.14198	3.88709	4.64416	17.3874	1.75802
1	男	84	37.4	0.16	14.9	7.40259	4.41941	30.7554	54.7997	5.533	3.66529	2.71539	8.65148	3.20962	4.93712	3.19584	3.06833	5.7488	2.81693
1	男	77	36.8	0.05	11.9	1.80605	1.75412	12.207	13.2216	4.47112	3.72276	1.78327	126.913	1.77688	0.694256	3.01651	1.11369	7.75936	4.23222
1	男	67	37.2	0.32	3.24	1.47571	3.63714	15.2803	40.9949	3.27671	2.62147	1.45601	2.50773	4.34318	4.00559	3.17386	1.58704	4.15594	1.24693
1	男	67	36.6	0.11	63.8	2.48836	1.98303	25.9195	10.5743	26.3936	7.46088	1.5892	2.95548	2.82369	2.09907	2.76097	2.21865	2.9561	0.495872
1	男	66	36.8	0.03	11.2	2.66354	1.68717	44.6293	49.9415	4.53233	5.53377	2.43223	2.51646	2.65432	1.78038	3.35662	2.36016	2.05243	0.61659
1	男	63	37.2	0.13	6.21	0	2.3096	28.1725	26.6218	4.18759	6.91908	0.900396	2.73331	2.43058	2.51243	2.88515	0.272247	1.84654	0
1	男	59	36.9	0.3	2.51	1.94	2.13	35.06	27.05	4.35	3.29	1.51	1.84	2.74	3.73	3.75	1.52	4.69	1.02
1	男	58	36.5	0.14	4.63	6.37761	3.30898	28.394	12.0389	5.041	6.51811	1.62917	14.746	3.81315	2.14762	3.33812	2.91273	2.91236	1.3215
1	男	54	36.5	0.23	2.48	1.33	1.66	32.57	35.07	3.38	3.25	0.37	1.7	2.35	2.44	4.08	1.58	4.89	0.83
1	男	54	37.1	0.1	2.23	3.90714	1.76264	25.3451	38.6047	150.107	7.76562	1.76375	102.912	3.05862	2.55442	3.24938	2.68723	3.33799	0.21941
1	男	46	39.4	0.29	53.9	3.10382	4.05435	13.3314	15.1752	19.6594	3.66501	2.66166	4.81271	4.10404	5.36297	4.70158	3.07334	7.61347	4.12423
1	男	45	37.7	0.29	67.8	4.17009	1.30928	34.8082	24.0576	3.60447	3.43183	1.27107	4.67919	2.21732	2.78154	2.82318	2.99954	3.88308	0.1766
1	男	45	37.1	0.06	3.87	4.10003	2.52365	23.5964	3.16098	3.80128	2.71214	1.75359	3.85149	4.18985	4.31342	1.89227	3.36386	3.72957	0
1	男	44	36.6	0.32	2.58	1.27736	2.04723	15.4989	97.632	4.83065	2.76338	0.934394	2.87905	2.79484	2.46476	5.11397	1.12404	4.73516	0.653114
1	男	41	36.6	0.24	4.41	5.13775	1.31289	12.844	32.6888	15.9334	0.457312	1.1016	1.06335	1.12014	1.38065	0.708518	0.595294	0.361786	1.10832
1	男	33	37.1	0.04	2.41	3.11	3.34	18.73	15.81	4.98	3.96	2.36	3.11	3.78	3.78	1.72	7.93	6.46	1.93
1	男	30	38.2	0.65	10.7	2.43012	1.5759	39.7713	12.3195	5.26231	5.84171	1.36611	2.03605	1.80422	3.21996	3.04011	1.83096	2.33271	0.391055
1	男	26	36.9	2	0.04	3.88	1.41	42.31	10.04	9.68	7.99	1.58	3.87	3.39	1.54	3.02	1.43	7.57	2.11
1	男	26	37.6	0.67	6	2.15787	2.26589	17.0709	3.61117	4.33037	3.66038	1.87258	3.44961	2.88091	4.03589	1.12275	1.80367	3.83244	1.01285
1	男	26	37.7	0.67	3	9.33992	2.13422	16.9305	18.1353	3.07244	6.70245	2.28766	4.4552	5.25046	3.40008	2.82583	4.02368	16.8146	4.06596
1	男	26	37.7	0.67	5	1.95643	1.62948	16.6518	6.07387	2.41146	7.87524	1.59103	0.252467	2.45173	1.65409	4.41302	0.310963	3.58863	0.0745765
1	男	26	37.7	0.67	5	4.18961	2.1961	16.6212	13.0353	6.26168	6.5035	1.38415	43.5432	3.76219	5.81272	2.6544	2.1099	5.26335	3.53445
1	男	26	37.7	0.56	78.7	12.5585	2.25167	39.7646	373.123	344.807	7.26554	1.49745	5.57604	4.88118	4.8283	3.77867	4.62002	12.2097	2.84543
1	男	26	36.8	0.46	2.51	4.84204	1.98821	38.8754	93.2785	5.30594	7.76344	2.54443	4.0218	2.41053	3.8901	2.61487	3.42492	4.63495	1.05481
1	男	26	36.8	0.31	63.6	3.27161	1.09715	35.3362	22.7434	36.7635	4.29465	1.41175	3.38711	2.63537	1.49819	3.28779	1.84187	2.33928	0.139401
1	男	26	38	0.28	1.08	8.35031	2.98602	234.467	156.347	6.33371	5.8691	2.78569	6.45306	4.01458	4.68452	2.5221	3.98272	5.00519	1.34181
1	男	26	36.9	0.26	39.5	2.36	3.28	33.02	47.81	4.4	3.31	1.47	3.32	1.92	3.05	3.69	2.23	3.89	0.87
1	男	26	37	0.22	13.3	3.12038	3.49874	31.9029	4.86343	4.28666	4.25459	1.68738	4.22309	3.82316	5.0673	2.65744	4.6377	5.55818	0.648825
1	男	26	36.8	0.15	78.3	1.50998	1.41903	30.2487	28.4616	28.4616	2.69692	1.64753	1.82111	1.01343	2.88405	1.58514	1.56377	1.64136	1.44866
1	男	26	37	0.09	3.61	6.10796	2.2706	87.4453	60.5799	7.10253	5.89778	1.58303	3.64138	3.61725	2.96465	3.15627	4.68922	3.11997	1.4216
1	男	26	37.7	0.07	9	4.95937	1.37694	24.7059	4.26488	4.95407	3.86569	2.01618	1.50264	3.33739	2.04502	2.62461	0.928089	0.326554	0.211259
1	男	26	36.7	0.04	2.41	4.28417	6.38068	18.3293	15.5578	4.95938	3.4382	2.85755	6.33961	5.01589	5.11075	2.54042	7.52838	5.50805	2.49875
1	男	23	38.5	0.32	63.6	3.73338	2.2992	36.8674	130.46	4.23229	9.68623	7.49329	112.31	3.07394	3.15884	3.93348	10.2294	10061.5	21047.2
1	男	22	36.6	0.32	63.6	0.999698	0.982705	35.4886	26.5081	4.62551	6.66366	1.0196	2.59977	3.61316	2.43672	4.01466	2.34656	3.05038	0.28471
1	男	21	36.6	0.4	75.7	0.924597	0.0740563	37.4809	7.85056	3.66634	4.82811	0.632302	0.385853	2.04949	1.79996	3.35237	0	2.96762	0.0714178
1	男	21	36.7	0.08	2.74	6.01861	1.29453	25.0962	113.711	5.09752	2.80688	3.75407	4.36865	7.41255	3.47817	1.87	2.49154	1.35037	1.49311
1	男	18	36.7	0.13	2.9	1.28	3.82	27.58	20.32	2.92	3.99	1.87	3.49	3.68	1.2	2.97	1.38	10.1	10.98
1	男	18	36.8	0.37	29	9.60491	5.7105	37.4233	7.61724	8.29666	3.50499	5.06499	5.27562	3.37298	5.03794	3.13009	9.055	5.30565	0.94599
1	男	18	36.8	0.11	3	1.81867	2.1453	26.4251	23.073	4.67066	7.69254	0.470201	0.656316	2.8304	1.71757	4.37528	1.51051	3.19104	1.90295
1	男	18	36.9	0.04	1.48	2.58	1.91	19.06	82.08	2.58	1.29	1.52	1.61	3.78	2.19	3.42	3.65	2.24	1.54
1	男	18	36.7	0.01	7.3	0.224806	5.02568	88.2662	5.94292	3.68351	8.23431	1.77586	135.073	1.99954	4.6659	5.08385	0	3.70707	0.227107
1	男	18	37.3	0.06	39.5	3.37444	1.53229	23.3446	120.238	4.5797	6.09474	4.41565	130.117	2.7939	12.9577	2.87892	4.91831	3793.62	3584.48
1	男	18	37	0.01	1.35	2.76	3.55	51.33	55.89	4.39	3.21	1.74	2.89	3.84	3.27	3.75	6.62	3.51	1.11
1	男	18	37.1	0.01	1	1.13	1.72	14.69	14.19	2.79	3.84	1.31	2.95	5.67	2.06	3.09	2.4	5.35	2.44
1	男	18	37.8	1.57	0.04	263.396	27.0186	41.9986	10.252	134.632	39.7053	2.33783	66.6003	46.3142	24.1574	3.84867	28.9036	35.1542	5.3455
1	男	18	36.8	0.67	9	2.16	2.27	17.07	3.61	4.33	3.66	1.87	3.45	2.88	4.04	1.12	1.8	3.83	1.01
1	男	18	37.8	0.67	5	1.75956	3.66203	16.3645	25.7681	13.8422	3.12365	1.3772	3.63435	2.92101	4.78278	4.43204	3.37265	6.50096	2.69897
1	男	18	37.8	0.67	5	1.49602	2.74078	16.3388	26.5905	2.93519	2.51829	1.5837	1.7796	2.09906	2.36996	3.22969	0.773513	4.22547	0.740414
1	男	18	37.8	0.05	1	1.47381	2.54722	15.9597	23.9882	4.17339	2.94257	1.54576	3.66457	2.59357	1.3801	3.30295	1.99306	4.23038	1.31965
1	男	18	37.8	0.02	5	4.98284	2.84533	16.1758	118.76	17.6643	4.90998	4.78795	16.0926	4.57997	5.04569	2.60377	4.27386	2.84138	1.58589
1	男	18	37.9	0.67	5	2.26	4.23	17.17	10.05	3.5	4.01	1.88	4.58	3.44	2.98	4.41	4.45	4.9	1.65
1	男	18	36	0.05	1	3.32	3.63	22.12	5.56	6.71	2.91	2.46	6.57	8.38	2	3.04	3.56	3.76	0.34
1	男	18	37.8	0.05	3.4	59.9772	10.7692	15.9545	4.80538	43.7157	15.2986	1.14752	14.6965	28.6355	11.9197	3.00063	13.9428	5.77602	1.09978
0	男	80	37.2	0.32	3.24	2.35878	3.03966	15.3142	14.6565	2.69247	4.03047	2.12225	4.64356	3.32379	3.01365	5.30018	6.04919	4.70151	1.61855
0	男	79	36.8	0.11	5.61	2.23	2.32	7.74	15.5	4.06	3.53	2.75	2.32	2.37	3.34	3.57	1.3	2.83	1.55
0	男	75	36.8	0.07	2.41	1.29	2.75	6.98	20.24	3.81	1.67	2.45	1.02	3.71	3.67	3.94	5.37	1.99	1.59
0	男	67	36.3	0.04	11.2	3.24154	4.05799	5.87701	5.16362	6.8266	4.30595	1.92996	2.35716	2.71084	3.19118	3.89992	3.14138	4.66687	1.44242
0	男	64	36.8	0.05	5.69	3.27	2.01	12.23	135.11	9.26	9	1.97	4.8	3.24	2.26	4.01	2.08	3.15	1.07
0	男	62	36.4	0.05	9.84	4.2371	3.31246	12.1738	8.9434	4.85414	3.53669	1.41071	4.05574	3.78342	2.51931	3.53678	2.82397	3.53003	1.0127
0	男	59	36.8	0.5	2.51	4.2762	2.00354	9.2735	26.7617	5.78455	3.5	2.20079	114.133	1.7514	17.3387	2.18228	2.83928	4.75538	0.832833
0	男	59	36.9	0.3	2.51	1.31	1.01	9	10.62	0.82	3.23	1.09	0.93	1.08	0.67	0.76	2.71	3.93	7.29
0	男	57	36.3	0.05	6.92	3.90065	2.40114	6.09943	31.8678	12.7583	6.5075	1.92279	24.6724	3.00212	4.64073	2.679	5.06785	22.954	14.35
0	男	56	36.8	0.04	2.85	14.4882	4.06007	5.44065	5.35566	9.08372	1.9465	3.74833	8.47398	2.89917	4.55146	1.0409	6.30696	0.839343	2.30632
0	男	54	36.3	0.05	1.91	25.6675	6.47291	6.07086	33.355	7.16459	8.21764	2.75174	4.40044	4.96108	2.11769	3.64708	6.10557	18.0665	2.3264
0	男	54	36.6	0.03	1.61	1.44533	1.96678	5.29596	17.6852	3.32612	2.71622	0.424915	3.02917	3.46572	2.58538	4.01773	2.63628	3.83392	1.50591
0	男	54	36.4	0.03	1.31	2.89	2.05	5.29	6.02	3.73	5.79	2.38	1.29	3.63	2.51	4.68	0.8	2.76	1.01
0	男	52	36.4	0.08	1	1.72386	4.43024	7.30947	60.474	6.80666	6.89547	2.14146	15.0907	2.20663	1.54279	3.61756	0.482054	2.38762	0.900699
0	男	52	36.6	0.05	1.08	0.103347	1.94662	6.03521	6.69341	6.59188	2.91571	0.584543	2.54916	1.93448	2.68063	2.95119	1.02927	4.78478	0.556877
0	男	47	37.3	2.06	17.4	4.34692	7.34894	9.95059	10.4464	5.10716	5.90942	2.36839	5.2754	2.15918	2.33044	3.14116	2.07049	1.75406	0.709134
0	男	47	37.4	0.15	3	3.58161	1.65757	7.98044	6.27572	3.06352	2.27392	1.13305	2.53928	1.39508	1.62518	0.801773	1.54274	0.921844	1.5157
0	男	47	36.7	0.05	1.51	0.935513	1.79387	5.93736	57.4372	5.5385	5.82246	1.33056	2.49595	3.15139	0.995622	4.28813	2.9053	2.00921	0.417413
0	男	46	37.8	0.36	20.8	0.96423	3.91682	13.9557	15.0591	3.08666	2.35637	1.74702	1.80145	1.41076	3.32817	3.10806	0.531854	3.84754	0.78503
0	男	45	36.8	0.03	1.55	2.56	1.38	5.27	4.03	1.14	3.78	2	2.31	0.12	1.51	1.01	0.54	1.79	1.59
0	男	44	36.7	0.01	33.7	32.8573	5.09399	10.9533	52.5309	28.1702	4.33171	7.22699	8.24965	2.86619	10.4377	4.25628	5.8593	1.36349	0.878213
0	男	42	36.7	0.03	1.09	2.55255	2.20477	5.16923	15.4637	6.43895	3.87321	1.80028	1.54202	3.81949	3.29915	4.46634	1.99851	4.1989	1.39202
0	男	41	36.8	0.03	4.67	7.14122	3.87895	11.2886	36.913	8.41549	5.07581	3.01351	4.77479	3.21663	4.45075	5.54218	3.71818	1.05175	3.90951
0	男	41	36.8	0.03	4.67	3.58666	1.58329	5.42289	7.82453	7.71073	3.80051	0.828814	3.76641	2.47887	0.843821	2.56731	3.32934	1.15313	0.734678
0	男	41	36.9	0.03	4.67	1.26	1.58	5.41	13.76	2.33	3.6	1.17	1.72	14.8	2.76	2.38	1.62	2.6	0.13
0	男	39	37.3	1.13	74.3	5.94519	3.83839	9.62527	15.3429	5.22535	3.37791	2.42753	5.57904	2.98344	4.03953	3.50237	2.73346	6.57422	2.72157
0	男	39	36.8	0.18	1	2.70451	1.66355	8.29825	7.00133	8.33638	6.50768	2.30575	3.20752	2.47742	2.68856	2.78463	3.09622	2.61427	0.408073
0	男	39	36.7	0.17	2	3.6838	4.24088	8.29496	5.31428	2.94056	3.99418	1.69315	6.06897	4.04549	4.08432	4.87741	7.84719	4.78718	1.74651
0	男	38	36.5	1.19	4	2.22	1.25	9.71	13.67	4.64	5.15	1.07	2.28	3.16	0.75	3.44	2	2.47	0.44
0	男	38	36.4	0.04	4	2.65185	0.566519	11.6222	9.79646	21.7003	6.44523	0	1.73455	1.7011	0.40406	3.00182	0.1	2.9398	0.842648
0	男	38	37	0.04	2.95	3.02127	1.06661	10.1037	3.03578	2.16771	7.31535	1.12711	1.4121	3.62553	2.17454	4.34791	3.19885	3.28745	0.955835
0	男	38	36.3	0.04	2.65	4.63829	2.24872	5.91563	3.64547	4.52355	3.26562	1.96753	4.22296	2.83641	3.54029	3.31961	5.4956	4.02938	0.538431
0	男	38	36	0.04	1.25	2.19917	1.83681	5.89263	40.9367	4.18173	3.75413	1.79349	2.23135	2.29958	3.31094	3.38047	2.86149	3.61846	1.25633
0	男	38	36.6	0.02	5.83	4.83677	5.2323	10.5711	10.0538	7.12495	3.87292	3.76073	12.3989	3.89702	5.24652	3.35024	2.62824	4.13058	0
0	男	38	36.5	0.02	1.08	4.67599	1.8093	5.08402	5.62476	3.22598	6.01025	2.13291	4.62223	4.27943	1.8835	2.1812	3.32614	5.61693	1.20799
0	男	35	36.9	0.01	5.18	7.33	2.38	10.41	6.48	4.13	2.66	2.16	20.98	2.31	5.12	0.58	1.95	4.95	1.08
0	男	35	37	0.01	7.3	0.297607	1.83352	10.3434	5.50258	4.0068	3.24269	1.99805	3.01483	4.01866	1.92061	2.48765	3.83076	3.43715	0.577105
0	男	33	36.7	0.43	5.69	2.94	3.38	9.16	24.52	2.58	3.86	1.06	3.74	1.5	3.99	3.78	3.45	4.86	1.62
0	男	33	36.5	0.17	2.49	1.46	2.46	8.23	8.42	2.68	3.5	1.67	2.28	2.23	0.78	4.35	2.82	3.44	0.95
0	男	33	36.6	0.14	2	2.39667	2.95605	7.92219	12.6078	4.02353	3.35161	1.53664	2.62947	2.70278	1.63287	2.14093	4.6377	3.37714	0.48478
0	男	33	36.7	0.09	3	7.68123	2.14622	7.48171	18.323	5.27474	8.68266	0.649355	1.80951	5.21324	2.53933	3.52941	2.20808	14.3533	2.38704
0	男	33	36.8	0.05	68.3	2.52719	3.22789	12.0648	8.2609	2.17983	3.12158	1.48223	3.01424	3.99487	2.92586	3.8696	3.40725	3.28144	1.26997
0	男	33	36.9	0.01	11.4	2.19	2.11	10.17	35.46	4	3.39	2.32	2.34	2.02	2.34	2.2	2.85	4.83	0.19
0	男	32	36.6	0.11	2.84	2.01612	1.48463	7.70837	16.7535	3.53775	2.98462	1.62593	0.964472	1.15253	1.00811	3.09716	1.57188	0.709003	0
0	男	29	36.5	0.04	2.74	1.85	1.35	5.44	5.26	5.04	4.25	3.29	3.02	0.99	2.02	1.26	0.75	1.83	2.17
0	男	26	37.7	0.54	78.7	6.35012	2.08761	9.28185	10.6515	2.87678	3.49096	4.6284	6.14254	2.93786	3.06377	2.08089	4.50603	35.4243	45.9008
0	男	26	37	0.37	29	1.56117	1.76283	9.00417	56.889	4.54539	9.65167	1.79829	7.66247	1.84401	2.6041	2.98868	3.47051	2.75265	0.389024
0	男	26	38	0.28	0.78	1.73919	1.07675	8.75336	83.1776	1.49928	4.66045	0.822348	9.08663	1.73939	1.78958	2.50202	1.49534	3.272	2.07974
0	男	26	37.3	0.22	80.3	38.3498	9.52387	44.2097	69.3181	6.34097	6.58872	2.11352	4.13998	6.81464	5.57033	3.17178	5.93691	21.6272	2.10559
0	男	26	37.3	0.22	80.3	1.22524	1.83787	8.53118	19.8647	3.11856	3.61779	1.98436	3.41066	2.73979	3.11507	2.78829	0.983269	5.13777	1.34787
0	男	26	37	0.09	3.61	3.6	2.94	7.49	3.89	3.81	1.78	2.32	1.87	4.56	4.62	3.74	6.82	2.39	1.35
0	男	26	36.5	0.07	8.51	1.14	1.35	7.07	32.75	2.24	3.69	1.5	6.38	0.95	1.67	2	1.3	1.9	0.21
0	男	26	36.7	0.05	2.96	3.35	2.2	15.63	14.03	3.46	2.94	1.4	1.49	2.71	4.47	2.73	5.02	5.51	0.26
0	男	24	36.4	0.32	1.94	2.6329	2.69924	5.01169	19.4559	6.41647	5.35763	2.38044	6.29243	3.35727	2.48658	3.66458	1.69096	2.83009	0.652523
0	男	22	36.6	0.03	1.25	3.70652	2.77485	5.43021	3.96848	4.72801	3.54544	3.042	3.14193	3.45796	2.52001	0.635508	3.10026	4.09414	0.930386
0	男	21	36.5	2.01	0.04	0.21	2.05	9.74	3.34	3.3	5.52	1.04	6.78	4.12	2.16	0.54	0.7	12.54	2.09
0	男	21	36.5	0.84	0.02	3.05737	3.38412	9.47291	22.8989	4.41933	2.49784	2.10338	1.50492	4.15373	4.25309	3.68547	1.50114	3.34558	1.46637
0	男	20	36.8	0.11	37.5	2.59368	1.64826	7.70493	25.739	5.41897	4.2104	1.81328	3.69456	3.36946	1.57673	4.90727	0.955784	3.39409	0.303427
0	男	19	36.8	0.04	1.05	3.32818	1.50635	5.6265	4.61278	2.26345	3.72774	1.10439	2.67642	1.7635	2.14796	3.35242	0.829391	2.06488	0.1
0	男	18	36.7	0.08	2.66	3.53937	1.07675	7.47944	26.1081	0.67849	5.63022	3.08634	4.75321	3.3798	1.99305	3.94633	2.48902	2.94414	0.835709
0	男	18	37	0.08	4.47	3.96	2.31	12.4	8.59	3.66	7.09	1.48	8.05	3.82	2.53	3.71	0.99	3.2	1.12
0	男	18	36.5	0.06	1.4	1.41231	0.317032	6.31769	106.618	2.72633	3.32383	2.04079	1.57896	1.56553	2.8135	2.7512	1.68077	0.740695	0.665716
0	男	18	36.9	0.46	24.7	2.53791	3.00961	9.1912	8.67709	4.76508	3.00625	1.21894	3.00087	3.02025	5.99464	2.94241	2.00391	5.4647	0.105452
0	男	18	36.8	0.13	4.85	2.24836	2.7072	7.91112	41.562	7.2642	3.53988	0.567883	3.11965	1.88796	6.08338	2.70419	2.3699	4.62176	0.667825
0	男	18	36.8	0.08	20	2.2	2	7.48	25.3	13.84	4.74	1.92	2.68	2.73	2.63	2.92	3.08	3.14	0.54
0	男	18	38.1	0.06	23.2	1.61	2.26	6.6	23.52	3.31	3.06	1.23	2.95	2.18	3.03	3.13	1.85	3.8	0.78
0	男	18	37.8	0.03	2.83	5.06396	1.5292	5.30606	2.7997	3.28996	1.73411	1.33232	2.47887	1.10383	2.43198	0.665153	2.28687	0.93008	1.16527
0	男	18	36.6	0.03	1.6	1.98998	2.10988	5.23572	9.41828	7.67384	7.0647	1.37968	1.22872	2.05055	2.46394	3.14093	2.31201	3.32457	0.1215
0	男	18	37.8	0.67	4	0	1.34895	16.188	22.1144	1.39753	5.16857	0.00787959	0.589906	3.81911	1.85998	1.82169	1.76328	0.630109	2.61881
0	男	18	36.8	0.1	1	2.11	2.32	7.63	6.75	5.43	5.71	1.07	2.13	6.49	3.73	6.2	1.33	3.56	1.86
0	男	18	36.8	0.08	1	4.77	4.37	7.15	41.91	4.18	4.04	1.71	2.96	2.99	7.57	3.85	4.15	7.94	5.34
0	男	18	37.8	0.05	5	1.98998	2.3102	16.1172	14.8146	17.2298	5.31433	1.73087	1.61976	2.46598	2.64564	3.07508	2.45536	2.56071	1.45904
0	男	18	36	0.06	12.5	5.02497	2.12917	6.52576	2.95215	2.55665	4.60184	1.19681	4.58224	2.91987	4.06179	3.70179	2.79953	3.79943	0.235065
0	男	18	36.7	0.06	1.4	1.38	2.55	6.4	6.42	2.38	4.86	0.92	3.99	1.8	1.36	1.84	3.3	2.71	1.8
